# Supplementary material for: Analysis on the characteristics and relationships of lower limbs strength and power of sailors in different positions and levels
Source: PLoS One. 2023 Aug 18;18(8):e0289273. doi: 10.1371/journal.pone.0289273 (PMC10437947; doi:10.1371/journal.pone.0289273)
Supplement: S1 Dataset — (XLSX) [file pone.0289273.s001.xlsx]

## Sheet: Sheet1
Hikers	Demographic Information and Training Age		Isokinetic Test															CMJ Test
	Height (cm)	Weight (kg)	Isokinetic Strength (N*m/kg)										Left Conventional H/Q ratio	Right Conventional H/Q ratio	Left Functional H/Q ratio	Right Functional H/Q ratio	Isometric strength L/R ratio	Height (m)	Peak Force (N/kg)	Peak Power (W/kg)
			Left Quad Con	Left Quad Ecc	Left Quad Isometric	Left Ham Con	Left Ham Ecc	Right Quad Con	Right Quad Ecc	Right Quad Isometric	Right Ham Con	Right Ham Ecc
high-level（N=6）	180	80.5	3.31	3.63	3.56	1.79	2.1	3.32	3.68	3.5	1.93	2.28	0.54	0.58	0.64	0.69	1.02	0.368	240.6	52.6
	190.1	74.8	3.3	3.58	3.39	1.77	2.07	3.3	3.67	3.42	1.83	2.12	0.54	0.55	0.63	0.64	0.99	0.456	219	58.36
	183.3	66.9	3.26	3.56	3.38	1.62	2.02	3.29	3.63	3.42	1.65	2.02	0.5	0.5	0.62	0.61	0.99	0.367	231.8	47.34
	171	65	3.22	3.53	3.35	1.61	1.78	3.27	3.54	3.29	1.6	1.89	0.5	0.49	0.55	0.58	1.02	0.351	204.6	47.23
	172	59	3.2	3.47	3.25	1.53	1.71	3.24	3.52	3.27	1.44	1.83	0.48	0.44	0.54	0.56	0.99	0.314	271.1	54.81
	173	61	3.13	3.33	3.2	1.48	1.66	3.18	3.47	3.24	1.42	1.71	0.47	0.45	0.53	0.54	0.99	0.369	264.2	60.81
low-level（N=5）	179.7	77.8	3.03	3.41	3.38	1.73	1.93	3.1	3.48	3.43	1.94	2.24	0.57	0.62	0.64	0.72	0.99	0.394	220.3	54.54
	179.4	76.1	3.05	3.36	3.36	1.7	1.9	3	3.42	3.41	1.87	2.07	0.56	0.62	0.62	0.69	0.99	0.365	255.2	51.96
	179.6	70.4	3.01	3.33	3.3	1.66	1.81	2.98	3.34	3.21	1.63	1.9	0.55	0.55	0.6	0.64	1.03	0.435	235.4	58.58
	183.1	77.5	2.9	3.2	3.14	1.47	1.79	2.92	3.33	3.17	1.48	1.85	0.51	0.51	0.62	0.63	0.99	0.37	237.4	51.75
	182.2	67.4	2.89	3.17	3.05	1.47	1.69	2.92	3.2	3.15	1.4	1.72	0.51	0.48	0.59	0.59	0.97	0.301	233.1	49.74
high-level（N=5）	169.6	59.2	2.89	3.22	3.08	1.38	1.76	3.01	3.28	3.17	1.5	1.77	0.48	0.5	0.61	0.59	0.97	0.229	217.3	41.22
	170	63	2.88	3.2	3.07	1.35	1.54	2.92	3.21	3.12	1.47	1.74	0.47	0.5	0.53	0.6	0.99	0.256	201.2	40.24
	165	64.5	2.87	3.08	3.03	1.25	1.51	2.88	3.05	3.08	1.45	1.59	0.44	0.5	0.53	0.55	0.98	0.303	227.2	49.48
	168	60.7	2.87	3.07	3.02	1.22	1.39	2.84	3.04	3.03	1.32	1.48	0.42	0.47	0.48	0.52	1	0.284	232.8	43.03
	158	50.7	2.84	3	2.87	1.15	1.33	2.72	3.04	2.98	1.32	1.4	0.4	0.49	0.47	0.51	0.96	0.228	211.6	36.76
low-level（N=10）	171	62	2.8	2.98	3	1.57	1.68	2.8	3.05	3.12	1.6	1.59	0.56	0.57	0.6	0.57	0.96	0.301	217.8	46.89
	157	50.7	2.78	2.97	2.98	1.47	1.68	2.78	3.03	3.02	1.51	1.56	0.53	0.55	0.6	0.56	0.99	0.262	206	42.03
	160	53.3	2.77	2.95	2.97	1.45	1.66	2.77	3.02	3	1.48	1.55	0.52	0.53	0.6	0.56	0.99	0.269	245.7	43.66
	168	52.4	2.74	2.93	2.95	1.44	1.61	2.77	3	2.92	1.43	1.55	0.52	0.52	0.59	0.56	1.01	0.337	229	47.97
	174.7	63.1	2.74	2.9	2.94	1.3	1.44	2.76	2.97	2.89	1.43	1.54	0.47	0.52	0.53	0.56	1.02	0.349	218.2	51.95
	173.6	69.6	2.73	2.9	2.87	1.24	1.44	2.75	2.93	2.88	1.36	1.54	0.45	0.49	0.53	0.56	1	0.275	222.4	42.75
	179.8	57.5	2.73	2.87	2.86	1.18	1.4	2.75	2.92	2.88	1.33	1.43	0.43	0.49	0.51	0.52	0.99	0.32	203.2	46.24
	170.2	60.4	2.7	2.87	2.85	1.16	1.35	2.74	2.89	2.87	1.31	1.38	0.43	0.48	0.5	0.51	0.99	0.309	202.4	45.84
	170.2	58.9	2.68	2.85	2.8	1.15	1.35	2.72	2.82	2.85	1.26	1.36	0.43	0.46	0.5	0.5	0.98	0.249	199.1	41.28
	170.2	65.6	2.66	2.84	2.74	1.09	1.34	2.71	2.72	2.8	1.24	1.34	0.41	0.46	0.5	0.49	0.98	0.232	200.1	39.59
Trapezing sailors	Demographic Information and Training Age		Isokinetic Test															CMJ Test
	Height (cm)	Weight (kg)	Isokinetic Strength (N*m/kg)										Left Conventional H/Q ratio	Right Conventional H/Q ratio	Left Functional H/Q ratio	Right Functional H/Q ratio	Isometric strength L/R ratio	Height (m)	Peak Force (N/kg)	Peak Power (W/kg)
			Left Quad Con	Left Quad Ecc	Left Quad Isometric	Left Ham Con	Left Ham Ecc	Right Quad Con	Right Quad Ecc	Right Quad Isometric	Right Ham Con	Right Ham Ecc
high-level（N=5）	184	77.8	3.07	3.53	3.25	1.59	1.79	3.09	3.47	3.31	1.57	1.75	0.52	0.51	0.58	0.56	0.98	0.4	269.1	50.58
	183	83.8	3.08	3.46	3.27	1.6	1.83	3.16	3.53	3.31	1.74	1.9	0.52	0.55	0.59	0.6	0.99	0.381	257	49.36
	180	73.5	3.09	3.36	3.27	1.65	1.86	3.17	3.64	3.32	1.84	1.99	0.53	0.58	0.6	0.63	0.99	0.336	227.4	46.96
	173	66.9	3.02	3.34	3.1	1.48	1.68	3.08	3.46	3.15	1.57	1.71	0.49	0.51	0.56	0.56	0.98	0.42	264.2	60
	174	72.8	3.01	3.3	3.09	1.45	1.61	3.08	3.33	3.13	1.56	1.68	0.48	0.51	0.53	0.55	0.99	0.429	226.6	57.27
low-level（N=6）	193	88.5	3.01	3.31	3.34	1.68	1.78	2.99	3.3	3.29	1.77	1.95	0.56	0.59	0.59	0.65	1.02	0.459	251.6	58.69
	189	76	2.96	3.19	3.17	1.63	1.77	2.99	3.26	3.21	1.75	1.94	0.55	0.59	0.6	0.65	0.99	0.365	222.3	51.7
	180	59.8	2.89	3.17	3.15	1.5	1.75	2.97	3.19	3.18	1.74	1.93	0.52	0.58	0.6	0.65	0.99	0.359	231.5	52.48
	196	80.6	2.88	3.1	3.06	1.49	1.73	2.91	3.18	3.08	1.6	1.78	0.52	0.55	0.6	0.61	0.99	0.426	240.5	58.23
	190	78.7	2.86	3.05	3.02	1.4	1.73	2.9	3.15	3.07	1.46	1.69	0.49	0.5	0.6	0.58	0.98	0.308	235.3	50.43
	190	91.7	2.83	2.99	2.89	1.39	1.55	2.86	2.97	3.04	1.42	1.54	0.49	0.5	0.55	0.54	0.95	0.362	213.4	52
high-level（N=4）	176	68	2.96	3.32	2.94	1.57	1.98	3	3.35	3.01	1.59	1.91	0.53	0.53	0.67	0.64	0.98	0.281	201	43.47
	180	65	2.86	3.22	2.93	1.53	1.84	2.9	3.22	2.95	1.4	1.81	0.54	0.48	0.64	0.62	0.99	0.271	200.9	42.18
	175	67.5	2.83	3.18	2.86	1.3	1.68	2.89	3.21	2.95	1.37	1.67	0.46	0.47	0.59	0.58	0.97	0.276	220.4	41.37
	165	60.6	2.81	3.05	2.85	1.22	1.44	2.88	3.04	2.79	1.37	1.44	0.43	0.48	0.51	0.5	1.02	0.265	208.3	38.08
low-level（N=4）	176	80.7	2.81	3.03	2.89	1.46	1.83	2.82	3.04	2.83	1.39	1.8	0.52	0.49	0.65	0.64	1.02	0.328	211.3	47.79
	177	71.6	2.79	2.92	2.78	1.37	1.41	2.77	2.96	2.83	1.29	1.4	0.49	0.47	0.51	0.5	0.98	0.267	223.8	39.92
	174	74.3	2.78	2.89	2.76	1.13	1.4	2.7	2.96	2.76	1.27	1.36	0.41	0.47	0.5	0.5	1	0.318	228.1	50.13
	173	70.4	2.64	2.82	2.76	1.1	1.26	2.65	2.9	2.75	1.11	1.27	0.42	0.42	0.48	0.48	1	0.199	185.5	34.3
